# Supplementary material for: Impact of Posterior Vitreous Detachment on Long-Term Functional and Morphological Retinal Status in Patients After Surgical Epiretinal Membrane Removal
Source: J Clin Med. 2026 May 20;15(10):3940. doi: 10.3390/jcm15103940 (PMC13207993; doi:10.3390/jcm15103940)
Supplement: Supplementary file 1 [file jcm-15-03940-s001.zip]

Archive with 1 entries (1 files):
- jcm-4295425-supplementary.pdf
